# Supplementary material for: Design and Synthesis of Hybrid Compounds for Potential Treatment of Bacterial Co-Infections: In Vitro Antibacterial and In Silico Studies
Source: Antibiotics (Basel). 2025 Jun 6;14(6):582. doi: 10.3390/antibiotics14060582 (PMC12542292; doi:10.3390/antibiotics14060582)
Supplement: Supplementary file 1 [file antibiotics-14-00582-s001.zip]

Archive with 1 entries (1 files):
- antibiotics-3580589-supplementary.pdf
